# Supplementary material for: Inhibition of Parkinson’s disease–related LRRK2 by type I and type II kinase inhibitors: Activity and structures
Source: Sci Adv. 2023 Dec 1;9(48):eadk6191. doi: 10.1126/sciadv.adk6191 (PMC10691770; doi:10.1126/sciadv.adk6191)
Supplement: Supplementary file 2 — Movie S1 [file sciadv.adk6191_movie_s1.zip]

Archive with 1 entries (1 files):
- adk6191_Movie_S1.mp4
